# Supplementary material for: A CRISPR/Cas9 Generated Bovine CD46-knockout Cell Line—A Tool to Elucidate the Adaptability of Bovine Viral Diarrhea Viruses (BVDV)
Source: Viruses. 2020 Aug 6;12(8):859. doi: 10.3390/v12080859 (PMC7472008; doi:10.3390/v12080859)
Supplement: Supplementary file 1 [file viruses-12-00859-s001.zip]

Archive with 8 entries (8 files):
- Supplementary Table 1.docx
- __MACOSX/._Supplementary Table 1.docx
- Supplementary Figure 3.jpg
- __MACOSX/._Supplementary Figure 3.jpg
- Supplementary Figure 2.jpg
- __MACOSX/._Supplementary Figure 2.jpg
- Supplementary Figure 1.jpg
- __MACOSX/._Supplementary Figure 1.jpg
